# Supplementary material for: Male pseudohermaphroditism: A case study of 46,XY disorder of sexual development using whole‐exome sequencing
Source: Clin Case Rep. 2020 Sep 10;8(12):2889–94. doi: 10.1002/ccr3.3286 (PMC7752474; doi:10.1002/ccr3.3286)
Supplement: Supplementary file 2 — Table S2 [file CCR3-8-2889-s002.csv]

Table S2. The list of genes assigned to the Gene Ontology terms (GO) related to sex differentiation and development and to the Human Phenotype Ontologies (HPO) relevant to MPH and ambiguous genitalia phenotypes
GO:0007548:sex differentiation	GO:0008584:male gonad development	GO:0030539:male genitalia development	GO:0008209:androgen metabolic process	GO:0030521:androgen receptor signaling pathway	GO:0050681:androgen receptor binding	HP:0000062:ambiguous genitalia	HP:0000037:male pseudohermaphroditism
ACVR1B	ACVR2A	AR	ADM	AR	ARID5A	AKR1C2	AKR1C2
ACVR2A	ADAM15	ASB1	AKR1C3	ARID1A	BRCA1	ARX	AMH
ADAM15	ADGRG1	BMP5	AKR1C4	ARRB2	CALR	ATRX	AMHR2
ADAMTS1	AGO4	BMP6	AKR1D1	BRCA1	CCNE1	B9D1	AR
ADCYAP1	AKR1C3	CTNNB1	CYP17A1	CCNE1	CDK7	B9D2	ATRX
ADCYAP1R1	AMHR2	DHCR24	CYP19A1	CDK7	CTNNB1	BDNF	B9D1
ADGRG1	AR	FGF10	CYP3A4	CST11	DAXX	BUB1	B9D2
AFP	ARID4A	FGF8	DHRS9	CTNNB1	DDX5	BUB1B	CBX2
AGO4	ARID4B	GREB1L	DKKL1	DAB2	EP300	BUB3	CC2D2A
AKR1C3	ARID5B	HOXD13	ESR1	DAXX	FHL2	CC2D2A	CEP290
AMH	ASPM	HSD17B3	HSD17B11	DDX17	FOXH1	CEP120	COX7B
AMHR2	ATRX	KLHL10	HSD17B3	DDX5	FOXP1	CEP290	CSPP1
ANG	BAX	LGR4	HSD17B4	DNAJA1	FOXP2	CEP41	CYB5A
AR	BCL2	LHCGR	HSD17B6	EP300	GRIP1	CEP57	CYP11A1
ARID4A	BCL2L1	PDGFRA	HSD17B8	FHL2	KAT5	CHD4	CYP17A1
ARID4B	BCL2L11	ROR2	HSD3B1	FKBP4	KDM1A	CKAP2L	DHH
ARID5B	BCL2L2	SHH	HSD3B2	FOXH1	KDM3A	COX7B	DMRT1
ARNT2	BIK	SRD5A1	MED1	FOXP1	KDM4C	CSPP1	HCCS
ARRB1	BOK	SRD5A2	PLEKHA1	GRIP1	KDM5D	CYB5A	HHAT
ARRB2	BRIP1	SYCP2	PPARGC1A	HDAC1	NCOA1	CYP11A1	HSD17B3
ARX	CBL	TBX3	SCARB1	HDAC6	NCOA3	CYP11B1	HSD3B2
ASB1	CCND1	WNT9B	SGPL1	HEYL	NCOA4	CYP17A1	MAP3K1
ASPM	CITED2	WT1	SHH	KAT5	NRIP1	CYP19A1	MKS1
ATM	COL9A3		SPP1	KDM3A	NSD1	DHCR24	MNX1
ATRX	CRKL		SRD5A1	KDM5D	PARK7	DHCR7	NDUFB11
AXL	CSDE1		SRD5A2	NCOA1	PIAS1	DMRT3	NR0B1
BAK1	CTNNA1		SRD5A3	NCOA3	PIAS2	DYNC2H1	NR5A1
BASP1	CTSV		STAR	NCOA4	PKN1	FRAS1	POR
BAX	DHH		TIPARP	NCOR1	PPARGC1A	FREM2	RPGRIP1
BCL2	DMRT1		UGT2B7	NCOR2	PRKCB	FUZ	RPGRIP1L
BCL2L1	EIF2S2		WNT4	NKX3-1	PRMT2	FZD2	SOX9
BCL2L11	ERCC1		NKX3-1	NODAL	PRPF6	GATA4	SRY
BCL2L2	ESR1			NRIP1	RAN	GLI3	TCTN2
BIK	FANCA			PARK7	RB1	GRIP1	TMEM107
BMP15	FGF9			PHB	RNF14	HCCS	TMEM216
BMP4	FLNA			PIAS1	RNF4	HOXD13	TMEM231
BMP5	FNDC3A			PIAS2	RNF6	HSD17B3	TMEM67
BMP6	FSHB			PLPP1	SMARCA4	HSD3B2	WDPCP
BMP7	FSHR			PMEPA1	SNW1	ICK	WT1
BMPR1A	FSTL3			PPARGC1A	TCF21	IFT80
BMPR1B	GATA1			PRMT2	TGFB1I1	IGF2
BOK	GATA3			RAN	TRIM68	IRF6
BRCA2	GATA4			RB1	WIPI1	MAP3K1
BRIP1	GATA6			RHOA	ZBTB7A	MKS1
CASP2	GJA1			RNF14		NDUFB11
CASP3	H3F3A			RNF4		NEK1
CBL	HMGB2			RNF6		NODAL
CBX2	HMGCS1			RWDD1		NR0B1
CCDC182	HOXA10			SAFB2		NR3C1
CCND1	HOXA11			SCGB2A1		NR5A1
CDKL2	HOXA9			SCGB2A2		PAX6
CEBPB	HSD17B4			SFRP1		PHGDH
CENPI	ICAM1			SIRT1		POR
CHD7	ING2			SMARCA4		PSAT1
CITED2	INHA			TCF21		RIPK4
CNOT9	INHBA			TGFB1I1		RPGRIP1
CNTFR	INSR			TRIM68		RPGRIP1L
COL9A3	KDM5A			UBE3A		RSPO1
CRKL	KIF18A			ZBTB7A		SC5D
CSDE1	KIT					SHH
CST9	KITLG					SOX3
CTNNA1	KLHL10					SOX9
CTNNB1	LHB					SRD5A2
CTSV	LHCGR					SRY
CYB5A	LHX9					TBX15
CYP17A1	LRP2					TCTN2
CYP19A1	LRRC6					TMEM107
DACH1	MAMLD1					TMEM216
DACH2	MAS1					TMEM231
DCANP1	MEA1					TMEM67
DHCR24	MGST1					TNXB
DHH	MMP14					TOE1
DMC1	MSH2					TRAIP
DMRT1	NASP					TRIP13
DMRT3	NCOA1					TSPYL1
DMRTA1	NCOA4					TWIST2
DMRTC2	NKX2-1					VAMP7
DNAJC19	NKX3-1					VANGL1
EIF2B2	NR0B1					WDPCP
EIF2B4	NR5A1					WDR34
EIF2B5	NTRK1					WDR35
EIF2S2	NUDT1					WDR60
ERCC1	NUP210L					WNT4
EREG	NUPR1					WT1
ESR1	PATZ1					WWOX
FANCA	PDGFRA					ZFPM2
FANCG	PDGFRB
FGF10	PLEKHA1
FGF8	PRDX4
FGF9	PRKACG
FGFR2	RAB13
FKBP4	RAD21L1
FLNA	RARA
FNDC3A	RBMY1B
FOXC1	REC8
FOXF2	REN
FOXL2	RHOBTB3
FOXO3	RNF38
FSHB	RRM1
FSHR	RXFP2
FST	SAFB2
FSTL3	SCX
FZD4	SDC1
GAS2	SEMA3A
GATA1	SF1
GATA3	SFRP1
GATA4	SFRP2
GATA6	SGPL1
GJA1	SIX4
GJA4	SMAD4
GPR149	SOX15
GREB1L	SOX8
H3F3A	SOX9
HMGB2	SRD5A1
HMGCS1	SRD5A2
HNF4A	SRY
HOXA10	STAR
HOXA11	TBC1D20
HOXA9	TCF21
HOXD13	TEX11
HSD17B3	TEX19
HSD17B4	TFAP2C
HSPA5	TGFB2
HYAL3	TGFBR1
ICAM1	TLR3
IDH1	TMF1
IMMP2L	TNFSF10
ING2	UBB
INHA	UTF1
INHBA	WDR48
INHBB	WNT2B
INSR	WNT4
IRX5	WNT5A
KDM5A	WT1
KIF18A	YBX3
KIT	ZFP42
KITLG	ZFPM2
KLHL10
KMT2B
LEP
LFNG
LGR4
LHB
LHCGR
LHFPL2
LHX1
LHX8
LHX9
LRP2
LRP6
LRRC6
MAMLD1
MAP3K1
MAS1
MEA1
MERTK
MGST1
MKKS
MMP14
MMP19
MSH2
MSH4
NASP
NCOA1
NCOA4
NEUROG1
NIPBL
NKX2-1
NKX3-1
NOS3
NR0B1
NR5A1
NRIP1
NTRK1
NUDT1
NUP107
NUP210L
NUPR1
OSR1
PATZ1
PBX1
PCYT1B
PDGFRA
PDGFRB
PGR
PKD1
PLEKHA1
PRDX4
PRKACG
PTPN11
PTPRN
PTX3
RAB13
RAD21L1
RARA
RBMY1B
RBP4
RDH10
REC8
REN
RHOBTB3
RNF38
ROBO2
ROR2
RRM1
RXFP2
SAFB2
SALL1
SCX
SDC1
SEMA3A
SF1
SFRP1
SFRP2
SGPL1
SHH
SIRT1
SIX4
SLIT2
SLIT3
SMAD4
SMAD5
SOD1
SOX15
SOX8
SOX9
SPO11
SRC
SRD5A1
SRD5A2
SRY
STAR
STRA6
SYCP2
TAF4
TBC1D20
TBX3
TCF21
TCF7
TEX11
TEX19
TFAP2C
TGFB2
TGFBR1
TIFAB
TIPARP
TLR3
TMF1
TNFSF10
TP63
TSPY1
TSPY10
TSPY2
TSPY3
TSPY4
TSPY8
TYRO3
UBB
UBE3A
UTF1
VEGFA
VGF
WDR19
WDR48
WNT2B
WNT4
WNT5A
WNT7A
WNT9B
WT1
YBX3
ZFP42
ZFPM2
ZNF830
