# Supplementary material for: Male pseudohermaphroditism: A case study of 46,XY disorder of sexual development using whole‐exome sequencing
Source: Clin Case Rep. 2020 Sep 10;8(12):2889–94. doi: 10.1002/ccr3.3286 (PMC7752474; doi:10.1002/ccr3.3286)
Supplement: Supplementary file 3 — Table S3 [file CCR3-8-2889-s003.csv]

Table S3. The results of phenotype-based prioritization of candidate genes for MPH and ambiguous genitalia phenotypes; the genes are ranked based on the Phenolyzer' normalized score
Rank	Gene	ID	Score	Status	HaploinsufficiencyScore	GeneIntoleranceScore
1	AR	367	0.9286	SeedGene	0.990	0.8269
2	HSP90AA1	3320	0.2117	Predicted	0.000	0.9186
3	ITPR1	3708	0.1926	Predicted	0.433	0.9960
4	BMPR1B	658	0.1833	Predicted	0.915	0.8655
5	PGR	5241	0.1765	Predicted	0.121	0.0000
6	BTRC	8945	0.1716	Predicted	0.264	0.7212
7	ADCY7	113	0.1701	Predicted	0.387	0.9949
8	IRS1	3667	0.1700	Predicted	0.943	0.9503
9	F2	2147	0.1605	Predicted	0.601	0.8543
10	NPHP4	261734	0.1565	Predicted	0.102	0.1821
11	CLASP1	23332	0.1551	Predicted	0.239	0.0000
12	NODAL	4838	0.1534	SeedGene	0.554	0.6706
13	CTBP2	1488	0.1533	Predicted	0.402	0.2504
14	COL4A1	1282	0.1458	Predicted	0.828	0.9938
15	LRP5	4041	0.1438	Predicted	0.066	0.9976
16	NRG3	10718	0.1396	Predicted	0.128	0.7643
17	LEO1	123169	0.1368	Predicted	0.139	0.9328
18	FRAS1	80144	0.1321	SeedGene	0.519	0.0023
19	SH2B3	10019	0.1293	Predicted	0.688	0.0000
20	AGRN	375790	0.1290	Predicted	0.311	0.6267
21	TLR4	7099	0.1266	Predicted	0.206	0.4768
22	DTX4	23220	0.1229	Predicted	0.226	0.6658
23	GFAP	2670	0.1205	Predicted	0.595	0.1653
24	PDE1C	5137	0.1203	Predicted	0.199	0.4248
25	EVC	2121	0.1181	Predicted	0.107	0.0042
26	CAMK4	814	0.1171	Predicted	0.153	0.6540
27	MAP3K4	4216	0.1168	Predicted	0.688	0.9268
28	RASGRP2	10235	0.1164	Predicted	0.324	0.8754
29	CBL	867	0.1163	Predicted	0.998	0.9223
30	KIF14	9928	0.1136	Predicted	0.059	0.4858
31	CDH2	1000	0.1125	Predicted	0.934	0.9248
32	ZFHX3	463	0.1119	Predicted	0.707	0.9988
33	CHRM1	1128	0.1119	Predicted	0.207	0.8503
34	BCMO1	53630	0.1083	Predicted	0.078	0.2351
35	DHCR24	1718	0.1073	SeedGene	0.166	0.8823
36	KSR2	283455	0.1067	Predicted	0.416	0.0000
37	MCHR1	2847	0.1058	Predicted	0.083	0.4597
38	DISP1	84976	0.1042	SeedGene	0.138	0.2522
39	MAP2K6	5608	0.1012	Predicted	0.746	0.6854
40	CACNA1S	779	0.0965	Predicted	0.214	0.9429
41	C3	718	0.0962	Predicted	0.000	0.9738
42	TGS1	96764	0.0954	Predicted	0.236	0.0123
43	CALML6	163688	0.0947	Predicted	0.099	0.3680
44	RPL23	9349	0.0941	Predicted	0.907	0.4537
45	XDH	7498	0.0902	Predicted	0.293	0.0619
46	HMOX2	3163	0.0890	Predicted	0.075	0.8655
47	RAG1	5896	0.0878	Predicted	0.217	0.7171
48	PARP8	79668	0.0859	Predicted	0.287	0.9004
49	LTB4R2	56413	0.0858	Predicted	0.134	0.2762
50	TAS2R41	259287	0.0831	Predicted	0.000	0.2762
51	TAS1R3	83756	0.0830	Predicted	0.136	0.9826
52	ACAN	176	0.0830	Predicted	0.308	0.0623
53	CACNA1F	778	0.0814	Predicted	0.231	0.8847
54	OR2L13	284521	0.0809	Predicted	0.105	0.1734
55	RTP1	132112	0.0809	Predicted	0.736	0.4115
56	OR2M5	127059	0.0809	Predicted	0.070	0.0162
57	RTP4	64108	0.0809	Predicted	0.047	0.0565
58	OR3A1	4994	0.0809	Predicted	0.111	0.0372
59	SYDE2	84144	0.0781	Predicted	0.351	0.1417
60	GNE	10020	0.0760	Predicted	0.383	0.4808
61	IGF2R	3482	0.0755	Predicted	0.120	0.9810
62	ZNF99	7652	0.0748	Predicted	0.000	0.0000
63	ZNF571	51276	0.0748	Predicted	0.229	0.0472
64	ZFP28	140612	0.0748	Predicted	0.172	0.4248
65	CEP63	80254	0.0736	Predicted	0.141	0.7427
66	MED23	9439	0.0710	Predicted	0.108	0.9352
67	WDR48	57599	0.0708	Predicted	0.423	0.7675
68	CUBN	8029	0.0703	Predicted	0.143	0.0651
69	ACMSD	130013	0.0692	Predicted	0.133	0.7347
70	CACNA1H	8912	0.0684	Predicted	0.104	0.9837
71	ATP2B4	493	0.0656	Predicted	0.363	0.8849
72	NOS1	4842	0.0650	Predicted	0.137	0.9179
73	PCK2	5106	0.0646	Predicted	0.183	0.2925
74	ADAMTSL4	54507	0.0622	Predicted	0.090	0.4649
75	PLXND1	23129	0.0622	Predicted	0.131	0.9512
76	RGMB	285704	0.0619	Predicted	0.129	0.5165
77	UBE2V2	7336	0.0589	Predicted	0.304	0.4200
78	NFE2L2	4780	0.0584	Predicted	0.530	0.4269
79	POLR3B	55703	0.0583	Predicted	0.576	0.9634
80	SLC44A3	126969	0.0581	Predicted	0.086	0.4775
81	GFM1	85476	0.0580	Predicted	0.086	0.1653
82	VNN1	8876	0.0538	Predicted	0.221	0.0474
83	FCN2	2220	0.0537	Predicted	0.091	0.1770
84	FOXK2	3607	0.0533	Predicted	0.421	0.7416
85	FOSB	2354	0.0533	Predicted	0.460	0.5511
86	KIAA0391	9692	0.0530	Predicted	0.029	0.3526
87	DHX16	8449	0.0529	Predicted	0.352	0.4775
88	SF3B3	23450	0.0529	Predicted	0.620	0.9196
89	DIEXF	27042	0.0529	Predicted	0.000	0.0893
90	ATP8B4	79895	0.0527	Predicted	0.088	0.0789
91	PRSS3	5646	0.0520	Predicted	0.270	0.5671
92	PLIN1	5346	0.0514	Predicted	0.000	0.1320
93	TNIP1	10318	0.0507	Predicted	0.113	0.1532
94	COG5	10466	0.0502	Predicted	0.600	0.4768
95	IKZF4	64375	0.0498	Predicted	0.783	0.7749
96	TBCD	6904	0.0493	Predicted	0.105	0.9611
97	PCMT1	5110	0.0493	Predicted	0.371	0.4336
98	HTR3A	3359	0.0482	Predicted	0.220	0.9314
99	ROS1	6098	0.0476	Predicted	0.611	0.4859
100	ASTN1	460	0.0476	Predicted	0.102	0.9302
101	ATMIN	23300	0.0473	Predicted	0.473	0.8950
102	DNAH7	56171	0.0466	Predicted	0.194	0.0018
103	DNAH5	1767	0.0466	Predicted	0.093	0.5984
104	ZNF853	54753	0.0464	Predicted	0.000	0.0000
105	ZNF652	22834	0.0464	Predicted	0.191	0.5474
106	ZNF695	57116	0.0464	Predicted	0.055	0.1658
107	ZNF880	400713	0.0464	Predicted	0.000	0.0247
108	PAH	5053	0.0461	Predicted	0.118	0.8533
109	PER1	5187	0.0448	Predicted	0.759	0.9802
110	CDC42BPA	8476	0.0447	Predicted	0.295	0.9668
111	CYR61	3491	0.0426	Predicted	0.500	0.5487
112	TTN	7273	0.0416	Predicted	0.352	0.0196
113	LPIN3	64900	0.0415	Predicted	0.121	0.1828
114	EP400	57634	0.0401	Predicted	0.159	0.9978
115	ATAD2B	54454	0.0399	Predicted	0.859	0.3043
116	NDUFA6	4700	0.0397	Predicted	0.080	0.2172
117	KIF16B	55614	0.0396	Predicted	0.382	0.2230
118	HLA-B	3106	0.0394	Predicted	0.000	0.0004
119	SYNE1	23345	0.0388	Predicted	0.000	0.5835
120	AKAP10	11216	0.0388	Predicted	0.460	0.4602
121	MLH3	27030	0.0384	Predicted	0.176	0.0284
122	CEACAM6	4680	0.0377	Predicted	0.038	0.4966
123	REPS1	85021	0.0367	Predicted	0.212	0.5602
124	GPR87	53836	0.0366	Predicted	0.199	0.2563
125	SBF2	81846	0.0364	Predicted	0.050	0.9827
126	COL19A1	1310	0.0364	Predicted	0.000	0.5588
127	NEU2	4759	0.0363	Predicted	0.120	0.3651
128	MPO	4353	0.0363	Predicted	0.329	0.5770
129	UNC5D	137970	0.0359	Predicted	0.891	0.8473
130	AKR7A2	8574	0.0358	Predicted	0.121	0.1432
131	AKAP7	9465	0.0356	Predicted	0.151	0.0387
132	AKAP6	9472	0.0356	Predicted	0.576	0.2835
133	NASP	4678	0.0355	Predicted	0.780	0.5944
134	METTL5	29081	0.0355	Predicted	0.285	0.5188
135	NFAT5	10725	0.0355	Predicted	0.786	0.9555
136	ROPN1B	152015	0.0355	Predicted	0.136	0.4336
137	CMTM4	146223	0.0355	Predicted	0.169	0.3991
138	TBC1D22A	25771	0.0355	Predicted	0.147	0.3257
139	TGM4	7047	0.0355	Predicted	0.054	0.1069
140	MICAL1	64780	0.0355	Predicted	0.061	0.8736
141	CEP128	145508	0.0355	Predicted	0.000	0.8460
142	POC5	134359	0.0355	Predicted	0.000	0.1658
143	CLMN	79789	0.0355	Predicted	0.145	0.8622
144	USP31	57478	0.0355	Predicted	0.272	0.5109
145	MOK	5891	0.0355	Predicted	0.000	0.0895
146	DOK7	285489	0.0355	Predicted	0.151	0.0000
147	CDKL1	8814	0.0355	Predicted	0.168	0.1734
148	FRMD4A	55691	0.0355	Predicted	0.301	0.9683
149	BROX	148362	0.0355	Predicted	0.000	0.5487
150	SMARCA1	6594	0.0355	Predicted	0.990	0.7212
151	PCSK7	9159	0.0355	Predicted	0.390	0.8633
152	SPECC1	92521	0.0355	Predicted	0.000	0.9411
153	HEG1	57493	0.0355	Predicted	0.294	0.0950
154	FAM129C	199786	0.0355	Predicted	0.068	0.0421
155	SNX25	83891	0.0355	Predicted	0.079	0.5940
156	MYO5C	55930	0.0355	Predicted	0.483	0.2761
157	PCDHGB4	8641	0.0355	Predicted	0.000	0.8946
158	PPFIBP1	8496	0.0355	Predicted	0.571	0.7819
159	MYO3B	140469	0.0355	Predicted	0.155	0.0162
160	USP53	54532	0.0355	Predicted	0.209	0.1189
161	MYO7B	4648	0.0355	Predicted	0.100	0.0908
162	PAMR1	25891	0.0355	Predicted	0.000	0.7816
163	ZDHHC14	79683	0.0355	Predicted	0.000	0.2563
164	CLEC16A	23274	0.0355	Predicted	0.279	0.9180
165	FGD6	55785	0.0355	Predicted	0.152	0.9268
166	RNLS	55328	0.0355	Predicted	0.000	0.1170
167	SPEF2	79925	0.0355	Predicted	0.102	0.0093
168	FHOD3	80206	0.0355	Predicted	0.184	0.7878
169	AKNAD1	254268	0.0355	Predicted	0.000	0.1189
170	CCDC158	339965	0.0355	Predicted	0.000	0.3618
171	METRNL	284207	0.0355	Predicted	0.145	0.5301
172	MICAL2	9645	0.0355	Predicted	0.325	0.1877
173	IFT74	80173	0.0354	Predicted	0.227	0.0702
174	PAPSS2	9060	0.0352	Predicted	0.185	0.6926
175	SARDH	1757	0.0342	Predicted	0.278	0.0519
176	GOLGA2	2801	0.0340	Predicted	0.117	0.2530
177	DSG1	1828	0.0338	Predicted	0.688	0.0390
178	GPT	2875	0.0338	Predicted	0.112	0.2840
179	TREH	11181	0.0337	Predicted	0.343	0.0000
180	EPHX2	2053	0.0337	Predicted	0.081	0.1474
181	EXO1	9156	0.0314	Predicted	0.377	0.0070
182	ESD	2098	0.0293	Predicted	0.376	0.3851
183	ATP8B2	57198	0.0274	Predicted	0.312	0.9725
184	KRT84	3890	0.0263	Predicted	0.079	0.0538
185	ANGPT4	51378	0.0260	Predicted	0.074	0.3935
186	KCNAB2	8514	0.0259	Predicted	0.325	0.7463
187	GCAT	23464	0.0240	Predicted	0.063	0.1158
188	CARNS1	57571	0.0229	Predicted	0.000	0.0000
189	LPA	4018	0.0225	Predicted	0.066	0.0000
190	ABHD3	171586	0.0225	Predicted	0.516	0.6118
191	ADAL	161823	0.0225	Predicted	0.052	0.2974
192	NPC1L1	29881	0.0225	Predicted	0.107	0.0546
193	MRPL38	64978	0.0225	Predicted	0.095	0.4431
194	MRPL41	64975	0.0225	Predicted	0.075	0.4336
195	SLC6A4	6532	0.0215	Predicted	0.105	0.8194
196	COL11A2	1302	0.0194	Predicted	0.117	0.9238
197	WDR81	124997	0.0182	Predicted	0.217	0.9766
198	DMWD	1762	0.0182	Predicted	0.329	0.8046
199	WRAP73	49856	0.0182	Predicted	0.000	0.8332
200	CHMP3	51652	0.0177	Predicted	0.000	0.6603
201	XAB2	56949	0.0174	Predicted	0.680	0.9552
202	SRRM2	23524	0.0174	Predicted	0.085	0.9992
203	GTF3C1	2975	0.0174	Predicted	0.384	0.9749
204	LTV1	84946	0.0174	Predicted	0.071	0.3404
205	AZU1	566	0.0171	Predicted	0.096	0.2369
206	IGSF8	93185	0.0165	Predicted	0.177	0.9557
207	BCAM	4059	0.0165	Predicted	0.124	0.0652
208	GZMA	3001	0.0165	Predicted	0.093	0.6268
209	PHC1	1911	0.0155	Predicted	0.440	0.4252
210	MYH6	4624	0.0152	Predicted	0.819	0.9934
211	SEMA4B	10509	0.0147	Predicted	0.114	0.4946
212	ASGR2	433	0.0138	Predicted	0.145	0.7084
213	SPDYE4	388333	0.0120	Predicted	0.000	0.2172
214	DNAH8	1769	0.0110	Predicted	0.260	0.0000
215	ULK1	8408	0.0090	Predicted	0.375	0.9444
216	MAGEL2	54551	0.0081	Predicted	0.000	0.0000
217	GBX1	2636	0.0071	Predicted	0.383	0.0000
218	ISLR	3671	0.0060	Predicted	0.544	0.8337
219	UTF1	8433	0.0051	Predicted	0.532	0.0000
220	LRRN4	164312	0.0051	Predicted	0.070	0.0000
221	KIF19	124602	0.0041	Predicted	0.000	0.4244
222	KIF21A	55605	0.0041	Predicted	0.176	0.5766
223	CAMKK2	10645	0.0040	Predicted	0.469	0.6518
224	ANKRD26	22852	0.0034	Predicted	0.250	0.0202
225	ANKRD36	375248	0.0034	Predicted	0.000	0.0000
226	ANKRD13D	338692	0.0034	Predicted	0.101	0.9120
227	PSG3	5671	0.0032	Predicted	0.000	0.0717
228	IGFN1	91156	0.0026	Predicted	0.103	0.0012
229	PLEKHM2	23207	0.0019	Predicted	0.186	0.8099
230	NLRP5	126206	0.0017	Predicted	0.054	0.3386
231	DENND5A	23258	0.0009	Predicted	0.000	0.9555
232	ARL11	115761	0.0009	Predicted	0.061	0.1458
233	CARD14	79092	0.0009	Predicted	0.077	0.1092
234	TRPV4	59341	0.0001	Predicted	0.108	0.9505
235	TACC3	10460	0.0001	Predicted	0.582	0.3924
236	SLC17A3	10786	0.0000	Predicted	0.082	0.3800
237	ABCC11	85320	0.0000	Predicted	0.214	0.0396
238	ABCB5	340273	0.0000	Predicted	0.122	0.0030
239	ABCC6	368	0.0000	Predicted	0.107	0.1646
240	TRPM6	140803	0.0000	Predicted	0.124	0.8128
241	SLC4A5	57835	0.0000	Predicted	0.546	0.9669
242	ASIC3	9311	0.0000	Predicted	0.000	0.3038
243	ABCB8	11194	0.0000	Predicted	0.157	0.2836
244	IFIT1B	439996	0.0000	Predicted	0.000	0.2284
245	CARD18	59082	0.0000	Predicted	0.000	0.3467
